# Supplementary material for: A global phylogeny of Pelomedusoides turtles with new material of Neochelys franzeni Schleich, 1993 (Testudines, Podocnemididae) from the middle Eocene, Messel Pit, of Germany
Source: PeerJ. 2015 Aug 27;3:e1221. doi: 10.7717/peerj.1221 (PMC4556147; doi:10.7717/peerj.1221)
Supplement: Supplemental Information 3 [file peerj-03-1221-s003.zip]

Archive with 3 entries (2 files):
- SupplementInfo3.nex
- __MACOSX/
- __MACOSX/._SupplementInfo3.nex
